# Supplementary material for: Screening a living biobank identifies cabazitaxel as a strategy to combat acquired taxol resistance in high-grade serous ovarian cancer
Source: Cell Rep Med. 2025 Jun 3;6(6):102160. doi: 10.1016/j.xcrm.2025.102160 (PMC12208324; doi:10.1016/j.xcrm.2025.102160)
Supplement: Table S2. Normalized read counts for ABCB1 in OCMs indicated [file mmc2.xlsx]

## Sheet: Table S2
Table S2. Normalised read counts for ABCB1 in OCMs indicated
OCM	ABCB1
328-3	0
361a	0
381	0
59-3	0
109	0.723002
33-2	0.992872
250-2	1.04393
124-1	1.20387
292	1.33731
346	1.9
64-3-	2.1
361b	2.2
231-1	3.6
341-1	4.4
203-2	4.4
72	5.6
118-7	6.2
324	6.5
118-1	6.5
86	8.4
79	8.7
301	13.7
124-11	15.2
128	18.8
92	19
148	20.3
66-1	22.3
295	23.2
66-5	27.3
333-3	29.8153
202-3	31.6348
296-3	33.4073
64-3+	34.1681
38	36.0988
130	38.5235
106	40.8658
334	41.317
303-2	45.9567
152	47.2809
80-2	47.7823
217-2	49.6851
191	49.985
277-2	50.8381
87	53.4303
333-1	56.5331
325	60.8743
376Ta	62.3225
99	69.1217
311	70.453
322	76.9789
314	81.1137
46-3	89.9614
327-3	128.16
162-2	129.567
167	133.594
316	152.614
105	157.646
296-5	179.326
195	201.771
132	210.372
231-5	214.835
161-1	235.376
293-4	295.242
267	299.504
288-7	299.727
74-5	362.16
288-4	368.587
83	377.058
246	477.049
358	489.447
95	537.603
165	545.467
110-1	581.796
320	1134.19
64-1	1770.82
110-9	1824.11
74-3	2022.72
327-1	2102.36
339	2204.34
74-1	3057.76
341-3	3177.99
149	3522.8
326	ND
ND=not done
